# Supplementary material for: Assessing Smoke-Free Housing Implementation Approaches to Inform Best Practices: A National Survey of Early-Adopting Public Housing Authorities
Source: Int J Environ Res Public Health. 2022 Mar 24;19(7):3854. doi: 10.3390/ijerph19073854 (PMC8997519; doi:10.3390/ijerph19073854)
Supplement: Supplementary file 1 [file ijerph-19-03854-s001.zip]

Archive with 1 entries (1 files):
- ijerph-1621580-supplementary.pdf
